# Supplementary material for: Chronic muscle weakness and mitochondrial dysfunction in the absence of sustained atrophy in a preclinical sepsis model
Source: eLife. 2019 Dec 3;8:e49920. doi: 10.7554/eLife.49920 (PMC6890461; doi:10.7554/eLife.49920)
Supplement: Figure 1—source data 1. [file elife-49920-fig1-data1.xlsx]

## Sheet: Fig. 1B
ID	Time	Event
Sepsis (no resuscitation), biological replicate 1	48	Dead
Sepsis (no resuscitation), biological replicate 2	48	Dead
Sepsis (no resuscitation), biological replicate 3	48	Dead
Sepsis (no resuscitation), biological replicate 4	48	Dead
Sepsis (no resuscitation), biological replicate 5	72	Dead
Sepsis (no resuscitation), biological replicate 6	35	Dead
Sepsis (no resuscitation), biological replicate 7	48	Dead
Sepsis (no resuscitation), biological replicate 8	26	Dead
Sepsis (no resuscitation), biological replicate 9	48	Dead
Sepsis (no resuscitation), biological replicate 10	48	Dead
Sepsis + resuscitation, biological replicate 1	336	Alive
Sepsis + resuscitation, biological replicate 2	336	Alive
Sepsis + resuscitation, biological replicate 3	47	Dead
Sepsis + resuscitation, biological replicate 4	336	Alive
Sepsis + resuscitation, biological replicate 5	55	Dead
Sepsis + resuscitation, biological replicate 6	336	Alive
Sepsis + resuscitation, biological replicate 7	336	Alive
Sepsis + resuscitation, biological replicate 8	336	Alive
Sepsis + resuscitation, biological replicate 9	336	Alive
Sepsis + resuscitation, biological replicate 10	336	Alive
Sepsis + resuscitation, biological replicate 11	336	Alive
Sepsis + resuscitation, biological replicate 12	336	Alive
Sepsis + resuscitation, biological replicate 13	336	Alive
Sepsis + resuscitation, biological replicate 14	336	Alive
Sepsis + resuscitation, biological replicate 15	336	Alive
Sepsis + resuscitation, biological replicate 16	194	Dead
Sepsis + resuscitation, biological replicate 17	220	Dead
Sepsis + resuscitation, biological replicate 18	220	Dead
Sepsis + resuscitation, biological replicate 19	312	Dead
Sepsis + resuscitation, biological replicate 20	336	Alive
Sepsis + resuscitation, biological replicate 21	336	Alive
Sepsis + resuscitation, biological replicate 22	336	Alive
Sepsis + resuscitation, biological replicate 23	336	Alive
Sepsis + resuscitation, biological replicate 24	336	Alive
Sepsis + resuscitation, biological replicate 25	336	Alive
Sepsis + resuscitation, biological replicate 26	48	Dead
Sepsis + resuscitation, biological replicate 27	336	Alive
Sepsis + resuscitation, biological replicate 28	336	Alive
Sepsis + resuscitation, biological replicate 29	336	Alive
Sepsis + resuscitation, biological replicate 30	336	Alive
Sepsis + resuscitation, biological replicate 31	144	Dead
Sepsis + resuscitation, biological replicate 32	336	Alive
Sepsis + resuscitation, biological replicate 33	336	Alive
Sepsis + resuscitation, biological replicate 34	336	Alive
Sepsis + resuscitation, biological replicate 35	124	Dead
Sepsis + resuscitation, biological replicate 36	336	Alive
Sepsis + resuscitation, biological replicate 37	100	Dead
Sepsis + resuscitation, biological replicate 38	120	Dead
Sepsis + resuscitation, biological replicate 39	336	Alive
Sepsis + resuscitation, biological replicate 40	336	Alive
Sepsis + resuscitation, biological replicate 41	336	Alive
Sepsis + resuscitation, biological replicate 42	336	Alive
Sepsis + resuscitation, biological replicate 43	336	Alive
Sepsis + resuscitation, biological replicate 44	336	Alive
Sepsis + resuscitation, biological replicate 45	240	Dead
Sepsis + resuscitation, biological replicate 46	336	Alive
Sepsis + resuscitation, biological replicate 47	336	Alive
Sepsis + resuscitation, biological replicate 48	336	Alive
Sepsis + resuscitation, biological replicate 49	336	Alive
Sepsis + resuscitation, biological replicate 50	336	Alive
Sepsis + resuscitation, biological replicate 51	48	Dead
Sepsis + resuscitation, biological replicate 52	24	Dead
Sepsis + resuscitation, biological replicate 53	336	Alive
Sepsis + resuscitation, biological replicate 54	336	Alive

## Sheet: Fig. 1C
ID	12h	2d	4d	2wk
Replicate 1	5.25527	4	0	0
Replicate 2	5.34242	4.07918	0	0
Replicate 3	4.60206	0	0	0
Replicate 4	5.32222	0	0	0
Replicate 5	4.47712	3.95424	0	0
Replicate 6	4.69897	0	0	0
Replicate 7	3.94448	3.70757	0	0
Replicate 8	3.07918	0	0	0
Replicate 9	3.59106	0	0	0
Replicate 10	3.11394	2.30103	0	0
Replicate 11	4.27646	3.70757	0	0
Replicate 12	3.72428	3.6721	0	0
Replicate 13	5.16673	3.97313	0	0
Replicate 14	3.11394	3.99564	0	0
Replicate 15	3.70757	3.86923	0	0

## Sheet: Fig. 1D
ID	Time	Event
Sepsis (no resuscitation), biological replicate 1	30	dead
Sepsis (no resuscitation), biological replicate 2	336	alive
Sepsis (no resuscitation), biological replicate 3	47	dead
Sepsis (no resuscitation), biological replicate 4	28	dead
Sepsis (no resuscitation), biological replicate 5	47	dead
Sepsis (no resuscitation), biological replicate 6	55	dead
Sepsis + resuscitation, biological replicate 1	336	alive
Sepsis + resuscitation, biological replicate 2	336	alive
Sepsis + resuscitation, biological replicate 3	32	dead
Sepsis + resuscitation, biological replicate 4	23	dead
Sepsis + resuscitation, biological replicate 5	48	dead
Sepsis + resuscitation, biological replicate 6	336	alive
Sepsis + resuscitation, biological replicate 7	336	alive
Sepsis + resuscitation, biological replicate 8	336	alive
Sepsis + resuscitation, biological replicate 9	336	alive
Sepsis + resuscitation, biological replicate 10	336	alive
Sepsis + resuscitation, biological replicate 11	336	alive

## Sheet: Fig. 1E
ID	12h	2d	4d	2wk
Replicate 1	3.07918	0	0	0
Replicate 2	2.95424	0	0	0
Replicate 3	5.62839	0	0	0
Replicate 4	3.6721	0	0	0
Replicate 5	3.81954	0	0	0
Replicate 6	4.00432	100	0	0
Replicate 7	2.8451	100	0	0

## Sheet: Fig. 1F
ID	1	15	30	50	80	120	150	250
Non-sepsis control, biological replicate 1	3.52	4.29	6.91	10.51	12.83	13.64			The muscle setup failed during these assays (i.e. suture tether slipped), thus all data points were not obtainable. This did not effect the obtained recordings, which were included in the presented in the figure.
Non-sepsis control, biological replicate 2	3.82	4.29	8.13	12.87	16.11	17.99	18.51	18.19
Non-sepsis control, biological replicate 3	1.98	2.39	4.98	10.49	14.51	15.84	16.1	15.88
Non-sepsis control, biological replicate 4	5.07	5.58	10.03	15.53	18.39	19.71	20.06	20.08
Non-sepsis control, biological replicate 5	4.34	4.58	7.95	13.26	16.17	17.59	17.91	17.93
Non-sepsis control, biological replicate 6	5.35388	5.99847	10.8444	16.2518
Non-sepsis control, biological replicate 7	5.55984	6.31476	10.6798	15.3752	18.1404	19.7946	20.3593	20.5867
Non-sepsis control, biological replicate 8	5.88174	6.69163	12.112	16.5754	19.0081	20.424	20.8769	21.0359
Non-sepsis control, biological replicate 9	5.91177	6.42135	10.1193	14.5043
Non-sepsis control + resuscitation, biological replicate 1	4.42484	5.53549	10.8806	15.2156	17.7555	19.1517	19.6367	19.9251
Non-sepsis control + resuscitation, biological replicate 2	5.59553	6.53847	10.9532	14.8388	17.2538	18.7259	19.3243
Non-sepsis control + resuscitation, biological replicate 3	4.52258	5.02989	8.55261	13.9507	16.6526	17.975	18.3071	18.27
Non-sepsis control + resuscitation, biological replicate 4	5.88129	6.62633	11.1573	15.1639	17.6361	19.101	19.5957	19.8816
Non-sepsis control + resuscitation, biological replicate 5	5.56047	5.52665	7.93366	13.6745	16.3398	17.4849	17.5294	17.4849
Non-sepsis control + resuscitation, biological replicate 6	6.40499	6.75193	10.5922	15.0803	17.6046	19.0163	19.3034	19.0522
Non-sepsis control + resuscitation, biological replicate 7	7.74008	7.74008	11.6771	18.0385	21.0334	22.3678	22.5334	22.3211
Sepsis survivor (2wk), biological replicate 1	5.19	6.2	10.54	14.2	16.27	17.28	17.54	17.56
Sepsis survivors (2wk), biological replicate 2	3.81	4.52	7.88	10.23	11.81	12.71	13.01	13.12
Sepsis survivors (2wk), biological replicate 3	3.51	3.8	6.77	9.93	11.5	12.24	12.48	12.54
Sepsis survivors (2wk), biological replicate 4	3.04	3.13	6.19	11.57	13.95	14.64	14.76	14.76
Sepsis survivors (2wk), biological replicate 5	3.49	3.76	6.54	9.72	11.2	11.89	12.03	11.85
Sepsis survivors (2wk), biological replicate 6	3.72	3.85	5.84	10.71	13.11	14.07	14.28	14.27
Sepsis survivors (2wk), biological replicate 7	4.26	4.76	8.56	12.71	14.86	15.83	16.05	15.93
Sepsis survivor (1mo), biological replicate 1	3.04266	3.13255	6.19024	11.5653	13.9528	14.6389	14.7578	14.7631
Sepsis survivor (1mo), biological replicate 2	3.49456	3.75586	6.54474	9.72366	11.2048	11.8931	12.0256	11.8472
Sepsis survivor (1mo), biological replicate 3	3.72331	3.84531	5.8356	10.7071	13.1088	14.072	14.2791	14.2678
Sepsis survivor (1mo), biological replicate 4	4.26264	4.76103	8.55524	12.7072	14.8575	15.8315	16.0485	15.9266
Sepsis survivor (1mo), biological replicate 5	5.40794	5.4791	7.1454	13.5609	16.3309	17.4467	17.5688	17.4829
Sepsis survivor (1mo), biological replicate 6	6.2396	6.47502	7.37143	12.6699	16.5528	17.8793	18.1117	17.8929
Sepsis survivor (1mo), biological replicate 7	5.13778	5.58801	8.82107	13.4706	16.2863	17.7856	17.9528	17.4611

## Sheet: Fig. 1G
ID	1	15	30	50	80	120	150	250
Non-sepsis control, biological replicate 1	4.99981	5.25441	7.2037	13.7776	18.0302	19.2853	19.0367	17.7478
Non-sepsis control, biological replicate 2	3.79075	4.87407	6.36193	10.412	14.8418	15.2958	14.507	13.7473
Non-sepsis control, biological replicate 3	5.12109	5.47853	8.3992	16.211					The muscle setup failed during these assays (i.e. suture tether slipped), thus all data points were not obtainable. This did not effect the obtained recordings, which were included in the presented in the figure.
Non-sepsis control, biological replicate 4	3.69475	4.00702	5.10086	9.38571	14.3598	14.6462
Non-sepsis control, biological replicate 5	4.63697	4.48679	6.02017	12.2762	17.0028	18.9591	19.1191	18.5678
Sepsis survivor (2wk), biological replicate 1	3.36893	3.62004	5.35931	7.70973	9.53208	10.3703	10.4017	10.2799
Sepsis survivor (2wk), biological replicate 2	5.59189	6.23679	10.8045	17.719	20.8922	21.3449	18.7589	13.6552
Sepsis survivor (2wk), biological replicate 3	3.66636	3.90115	6.05368	8.88728	11.2406	12.5525	12.9217	13.169
Sepsis survivor (2wk), biological replicate 4	2.39717	2.87286	4.82221	6.99959	8.49776	9.36333	9.60363	9.61344
Sepsis survivor (2wk), biological replicate 5	4.25426	4.31286	6.07097	11.9125	15.5543	16.1466	15.5856	15.008
