# Supplementary material for: Chronic muscle weakness and mitochondrial dysfunction in the absence of sustained atrophy in a preclinical sepsis model
Source: eLife. 2019 Dec 3;8:e49920. doi: 10.7554/eLife.49920 (PMC6890461; doi:10.7554/eLife.49920)
Supplement: Figure 2—source data 1. [file elife-49920-fig2-data1.xlsx]

## Sheet: Fig. 2A 
Males
ID	[IL-6]
Non-sepsis control, biological replicate 1	0
Non-sepsis control, biological replicate 2	0
Non-sepsis control, biological replicate 3	0.286611
Non-sepsis control, biological replicate 4	1.16527
Non-sepsis control, biological replicate 5	0
Non-sepsis control, biological replicate 6	0
Non-sepsis control, biological replicate 7	1.85565
Sepsis 4d, biological replicate 1	204.885
Sepsis 4d, biological replicate 2	307.238
Sepsis 4d, biological replicate 3	133.598
Sepsis 4d, biological replicate 4	303.839
Sepsis 4d, biological replicate 5	268.536
Sepsis 4d, biological replicate 6	214.038
Sepsis 4d, biological replicate 7	297.72
Sepsis survivor (2wk), biological replicate 1	0.642259
Sepsis survivor (2wk), biological replicate 2	3.0272
Sepsis survivor (2wk), biological replicate 3	0
Sepsis survivor (2wk), biological replicate 4	0
Sepsis survivor (2wk), biological replicate 5	0
Sepsis survivor (2wk), biological replicate 6	0
Sepsis survivor (2wk), biological replicate 7	0
Sepsis survivor (2wk), biological replicate 8	0
Females
ID	[IL-6]
Non-sepsis control, biological replicate 1	28.1946
Non-sepsis control, biological replicate 2	0.495816
Non-sepsis control, biological replicate 3	0
Non-sepsis control, biological replicate 4	0
Non-sepsis control, biological replicate 5	0
Non-sepsis control, biological replicate 6	0
Sepsis survivor (2wk), biological replicate 1	0
Sepsis survivor (2wk), biological replicate 2	0
Sepsis survivor (2wk), biological replicate 3	18.5502
Sepsis survivor (2wk), biological replicate 4	0
Sepsis survivor (2wk), biological replicate 5	0
Sepsis survivor (2wk), biological replicate 6	0
Sepsis survivor (2wk), biological replicate 7	6.12343
Sepsis survivor (2wk), biological replicate 8	0
Sepsis survivor (2wk), biological replicate 9	0.328452

## Sheet: Fig. 2B
ID	[TNFα]
Non-sepsis control, biological replicate 1	6.81818
Non-sepsis control, biological replicate 2	7.94312
Non-sepsis control, biological replicate 3	6.65341
Sepsis 4d, biological replicate 1	682.395
Sepsis 4d, biological replicate 2	139.173
Sepsis 4d, biological replicate 3	189.547
Sepsis survivor (2wk), biological replicate 1	61.4847
Sepsis survivor (2wk), biological replicate 2	26.8674
Sepsis survivor (2wk), biological replicate 3	22.2367

## Sheet: Fig. 2C
ID	[IL-10]
Non-sepsis control, biological replicate 1	19.8687
Non-sepsis control, biological replicate 2	29.9512
Non-sepsis control, biological replicate 3	20.1209
Sepsis 4d, biological replicate 1	88.9745
Sepsis 4d, biological replicate 2	166.326
Sepsis 4d, biological replicate 3	113.74
Sepsis survivor (2wk), biological replicate 1	54.1696
Sepsis survivor (2wk), biological replicate 2	38.86
Sepsis survivor (2wk), biological replicate 3	25.6745

## Sheet: Fig. 2D
ID	IL-6 fold-change
Non-sepsis control, biological replicate 1	0.856388
Non-sepsis control, biological replicate 2	1.04436
Non-sepsis control, biological replicate 3	0.41284
Non-sepsis control, biological replicate 4	1.36988
Non-sepsis control, biological replicate 5	1.04735
Non-sepsis control, biological replicate 6	1.26917
Sepsis survivor (2wk), biological replicate 1	1.17179
Sepsis survivor (2wk), biological replicate 2	1.7007
Sepsis survivor (2wk), biological replicate 3	0.737165
Sepsis survivor (2wk), biological replicate 4	1.11316
Sepsis survivor (2wk), biological replicate 5	0.626818
Sepsis survivor (2wk), biological replicate 6	1.06742
Sepsis survivor (2wk), biological replicate 7	1.2101
Sepsis survivor (2wk), biological replicate 8	1.09492

## Sheet: Fig. 2E
ID	TNFα fold-change
Non-sepsis control, biological replicate 1	1.8608
Non-sepsis control, biological replicate 2	0.431479
Non-sepsis control, biological replicate 3	0.58017
Non-sepsis control, biological replicate 4	0.712946
Non-sepsis control, biological replicate 5	1.31038
Non-sepsis control, biological replicate 6	1.10422
Sepsis survivor (2wk), biological replicate 1	1.25649
Sepsis survivor (2wk), biological replicate 2	5.24887
Sepsis survivor (2wk), biological replicate 3	0.736056
Sepsis survivor (2wk), biological replicate 4	0.841238
Sepsis survivor (2wk), biological replicate 5	1.10056
Sepsis survivor (2wk), biological replicate 6	0.246296
Sepsis survivor (2wk), biological replicate 7	0.585399
Sepsis survivor (2wk), biological replicate 8	0.879364

## Sheet: Fig. 2F
ID	IL-10 fold-change
Non-sepsis control, biological replicate 1	0.867685
Non-sepsis control, biological replicate 2	1.52412
Non-sepsis control, biological replicate 3	0.926921
Non-sepsis control, biological replicate 4	0.99668
Non-sepsis control, biological replicate 5	0.684592
Sepsis survivor (2wk), biological replicate 1	3.07991
Sepsis survivor (2wk), biological replicate 2	4.27293
Sepsis survivor (2wk), biological replicate 3	2.07526
Sepsis survivor (2wk), biological replicate 4	1.67916
Sepsis survivor (2wk), biological replicate 5	1.21017
Sepsis survivor (2wk), biological replicate 6	1.20068
Sepsis survivor (2wk), biological replicate 7	4.01858
Sepsis survivor (2wk), biological replicate 8	2.13654

## Sheet: Fig. 2G
Males
ID	Spleen weight (mg)
Non-sepsis control, biological replicate 1	88.1
Non-sepsis control, biological replicate 2	80.9
Non-sepsis control, biological replicate 3	83.6
Non-sepsis control, biological replicate 4	81
Non-sepsis control, biological replicate 5	77.5
Non-sepsis control, biological replicate 6	89.6
Non-sepsis control, biological replicate 7	124
Non-sepsis control, biological replicate 8	70
Non-sepsis control, biological replicate 9	66
Non-sepsis control, biological replicate 10	83
Non-sepsis control, biological replicate 11	68.5
Non-sepsis control, biological replicate 12	102.7
Non-sepsis control, biological replicate 13	74.3
Non-sepsis control, biological replicate 14	70.7
Non-sepsis control, biological replicate 15	77.3
Non-sepsis control, biological replicate 16	92.9
Sepsis 4d, biological replicate 1	58
Sepsis 4d, biological replicate 2	62
Sepsis 4d, biological replicate 3	115.1
Sepsis 4d, biological replicate 4	129.8
Sepsis 4d, biological replicate 5	190.4
Sepsis 4d, biological replicate 6	198
Sepsis 4d, biological replicate 7	273
Sepsis survivor (2wk), biological replicate 1	137.5
Sepsis survivor (2wk), biological replicate 2	118.4
Sepsis survivor (2wk), biological replicate 3	123.5
Sepsis survivor (2wk), biological replicate 4	150.5
Sepsis survivor (2wk), biological replicate 5	128.3
Sepsis survivor (2wk), biological replicate 6	151.4
Sepsis survivor (2wk), biological replicate 7	115.6
Sepsis survivor (2wk), biological replicate 8	92.4
Sepsis survivor (2wk), biological replicate 9	100
Sepsis survivor (2wk), biological replicate 10	114.2
Sepsis survivor (2wk), biological replicate 11	135.7
Sepsis survivor (2wk), biological replicate 12	126.1
Sepsis survivor (1mo), biological replicate 1	83
Sepsis survivor (1mo), biological replicate 2	10.85
Sepsis survivor (1mo), biological replicate 3	97.9
Sepsis survivor (1mo), biological replicate 4	81.4
Sepsis survivor (1mo), biological replicate 5	82.9
Sepsis survivor (1mo), biological replicate 6	71.4
Sepsis survivor (1mo), biological replicate 7	86.5
Sepsis survivor (1mo), biological replicate 8	108
Sepsis survivor (1mo), biological replicate 9	95.3
Sepsis survivor (1mo), biological replicate 10	97.2
Females
ID	[IL-6]
Non-sepsis control, biological replicate 1	118.6
Non-sepsis control, biological replicate 2	106.4
Non-sepsis control, biological replicate 3	120.7
Non-sepsis control, biological replicate 4	123.5
Non-sepsis control, biological replicate 5	109.6
Non-sepsis control, biological replicate 6	119.8
Non-sepsis control, biological replicate 7	144.1
Sepsis survivor (2wk), biological replicate 1	142.3
Sepsis survivor (2wk), biological replicate 2	135.7
Sepsis survivor (2wk), biological replicate 3	128.8
Sepsis survivor (2wk), biological replicate 4	173.8
Sepsis survivor (2wk), biological replicate 5	107.1
Sepsis survivor (2wk), biological replicate 6	148.2
Sepsis survivor (2wk), biological replicate 7	142.1
Sepsis survivor (2wk), biological replicate 8	192.3
Sepsis survivor (2wk), biological replicate 9	131.7
