# Supplementary material for: Chronic muscle weakness and mitochondrial dysfunction in the absence of sustained atrophy in a preclinical sepsis model
Source: eLife. 2019 Dec 3;8:e49920. doi: 10.7554/eLife.49920 (PMC6890461; doi:10.7554/eLife.49920)
Supplement: Figure 3—source data 1. — This data file includes data presented in main Figure 3 as well as Figure 3—figure supplements 1 and 2. [file elife-49920-fig3-data1.xlsx]

## Sheet: Fig. 3A
ID	0	1	2	3	4	5	6	7	8	10	14
Non-sepsis control, biological replicate 1	37.35	37.1	36.6	36.5	36.6	35.7	35.6	35.4	35.7	36	37.6
Non-sepsis control, biological replicate 2	38.85	38.7	37.7	37.8	37.7	38.7	38.4	38.1	38.2	38.3	39.6
Non-sepsis control, biological replicate 3	31.6	31.4	31.1	31.1	30.4	30.5	30.6	30.8	30.8	31.2	31.5
Non-sepsis control, biological replicate 4	33.7	33.8	33.9	33.7	33.7	33.1	32	33.8	33.2	33.8	33.6
Non-sepsis control, biological replicate 5	37.5	37.1	37.3	35.9	36.5	36.6	35.5	36.1	36.2	36.7	37.6
Non-sepsis control, biological replicate 6	32.4	32.4	32.9	31.7	32	31.5	32	32.3	32.1	31.9	32.1
Non-sepsis control, biological replicate 7	33.6	34.6	33.7	34.4	33.1	32.7	32.3	31.9	32.2	32.2	32.7
Sepsis survivor (2wk), biological replicate 1	36.5	35.7	32.8	32.3	31	32.1	32.2	32.4	32.6	32.9	34.3
Sepsis survivor (2wk), biological replicate 2	36.6	34.5	32.5	32.2	33.3	32.5	32.2	32	32	32.2	34.9
Sepsis survivor (2wk), biological replicate 3	38.25	37.3	36.6	33.7	31.8	31.7	31.7	31.6	31.7	31.8	32.2
Sepsis survivor (2wk), biological replicate 4	36.25	35.9	33.1	31.4	30.7	31.4	31.3	31.8	32	32.4	32.3
Sepsis survivor (2wk), biological replicate 5	37.65	37.3	36.9	35.6	32	31.7	31.2	30.6	31	31.5	32.5
Sepsis survivor (2wk), biological replicate 6	41.05	39.4	35.9	36.1	34.6	34.9	35.3	35.6	35.7	35.8	37.6
Sepsis survivor (2wk), biological replicate 7	33.8	32.6	31	30.4	31.2	31.1	31.6	31.6	31.5	32.5	32.2
Sepsis survivor (2wk), biological replicate 8	32.4	30.5	29	29.4	29.6	29.5	30	30.2	29.7	30.2	30.4
Sepsis survivor (2wk), biological replicate 9	33.3	30.8	29.5	30	30.5	30.3	31.3	31.1	31.6	32	32
Sepsis survivor (2wk), biological replicate 10	35.1	33.7	32.6	30.9	31.2	31.1	32	33.3	30.1	32	32.1
Sepsis survivor (2wk), biological replicate 11	31.2	30.5	29.4	28	26.7	26.3	27	28.4	28.5	28.7	29

## Sheet: Fig. 3B
ID	0	2	3	4	5	7	10	14
Non-sepsis control, biological replicate 1	9.4175	8.899	8.711	8.592	8.823	8.189	8.246	9.515
Non-sepsis control, biological replicate 2	11.6725	11.158	10.891	10.661	10.952	10.944	11.121	12.487
Non-sepsis control, biological replicate 3	5.048	4.509	4.562	4.578	4.524	4.267	4.457	5.479
Non-sepsis control, biological replicate 4	3.18	3.47	3.47	3.3	3.15	3.31	3.65	3.96
Non-sepsis control, biological replicate 5	3.99	4.5	4.18	4.06	4.13	3.83	3.98	4.7
Non-sepsis control, biological replicate 6	2.93	2.98	2.78	2.85	2.74	3.04	3	2.61
Non-sepsis control, biological replicate 7	2.12	2.55	2.23	1.93	2.08	2.53	2.49	2.55
Sepsis survivor (2wk), biological replicate 1	8.4535	6.87	6.018	5.087	5.469	5.116	5.482	6.331
Sepsis survivor (2wk), biological replicate 2	6.5885	4.638	4.248	3.939	4.166	3.944	4.082	5.458
Sepsis survivor (2wk), biological replicate 3	9.439	8.362	7.566	6.055	5.577	4.388	4.974	4.533
Sepsis survivor (2wk), biological replicate 4	8.4095	7.115	6.671	5.407	5.414	5.028	5.474	5.75
Sepsis survivor (2wk), biological replicate 5	9.6685	8.917	8.592	7.264	6.998	5.387	5.931	5.86
Sepsis survivor (2wk), biological replicate 6	10.453	7.884	7.244	6.608	6.609	6.24	6.613	8.108
Sepsis survivor (2wk), biological replicate 7	4.1	2.38	1.99	1.67	1.59	1.97	1.76	2.27
Sepsis survivor (2wk), biological replicate 8	2.28	1.64	1.26	1.25	1.27	1.4	1.31	1.53
Sepsis survivor (2wk), biological replicate 9	2.74	1.1	0.73	1.16	1.3	1.56	2.23	2.18
Sepsis survivor (2wk), biological replicate 10	3.69	2.8	2.27	2.39	1.73	1.96	1.85	1.93
Sepsis survivor (2wk), biological replicate 11	2.99	2.76	2.16	1.46	1.08	1.38	1.69	1.88

## Sheet: Fig. 3C
ID	0	2	3	4	5	7	10	14
Non-sepsis control, biological replicate 1	23.4375	22.996	22.834	22.789	23.048	22.882	22.962	22.706
Non-sepsis control, biological replicate 2	22.8275	22.698	22.477	22.355	22.694	22.485	22.589	22.397
Non-sepsis control, biological replicate 3	22.2405	22.332	22.678	21.936	21.874	22.25	22.248	21.513
Non-sepsis control, biological replicate 4	28.72	28.76	28.48	28.23	27.98	27.99	28.23	28.02
Non-sepsis control, biological replicate 5	31.73	31.76	30.86	30.83	30.79	30.42	30.99	31.41
Non-sepsis control, biological replicate 6	28.5	28.49	28	27.67	27.61	27.79	27.82	27.93
Non-sepsis control, biological replicate 7	29.3	28.68	28.11	27.75	27.54	28.06	27.51	27.67
Sepsis survivor (2wk), biological replicate 1	23.449	21.746	21.769	21.822	22.683	22.638	22.64	22.646
Sepsis survivor (2wk), biological replicate 2	25.2505	24.177	24.811	25.156	25.042	24.177	24.247	24.748
Sepsis survivor (2wk), biological replicate 3	24.2555	24.186	23.525	22.036	22.486	23.136	23.258	22.896
Sepsis survivor (2wk), biological replicate 4	23.161	22.313	22.176	22.095	22.158	22.756	22.917	22.157
Sepsis survivor (2wk), biological replicate 5	23.7565	24.657	23.415	21.027	21.174	21.822	21.964	22.757
Sepsis survivor (2wk), biological replicate 6	25.994	24.52	24.571	24.597	25.004	25.065	25.197	24.749
Sepsis survivor (2wk), biological replicate 7	29.06	26.44	27.13	27.32	27.85	27.93	29.18	28.51
Sepsis survivor (2wk), biological replicate 8	28.23	25.71	26.44	26.52	27.12	27.33	27.32	27.64
Sepsis survivor (2wk), biological replicate 9	28.84	26.88	27.33	27.57	27.72	28.07	28.22	28.42
Sepsis survivor (2wk), biological replicate 10	30.1	27.71	27.73	27.88	28.11	29.33	28.86	28.99
Sepsis survivor (2wk), biological replicate 11	27.03	25.44	24.77	24.38	24.13	25.8	25.8	25.8

## Sheet: Fig. 3D
ID	TA	EDL	GA	Sol
Non-sepsis control, biological replicate 1	54.5	7.9	157.1	9.3
Non-sepsis control, biological replicate 2	57.3	13.4	135.5	10.5
Non-sepsis control, biological replicate 3	61.5	15	142.8	8.9
Non-sepsis control, biological replicate 4	55.9	14.6	137.7	8.1
Non-sepsis control, biological replicate 5	61.2	14	143.6	10.3
Non-sepsis control, biological replicate 6	54.2	12.7	157.7	9
Non-sepsis control, biological replicate 7	66.2	13.74	161.6	9.2
Non-sepsis control, biological replicate 8	50.6	14.17	153.3	9.3
Non-sepsis control, biological replicate 9	47.8	13.08	135.2	9.8
Non-sepsis control, biological replicate 10	62.4	15.19	172.42	9.98
Non-sepsis control, biological replicate 11	68.65	14.65	161.35	8.7
Non-sepsis control, biological replicate 12	58.78	13.07	156.66	10.9
Non-sepsis control, biological replicate 13	61.1	14.85	184	10.2
Non-sepsis control, biological replicate 14	62.1	15.96	154	10.6
Non-sepsis control, biological replicate 15	62.1	13.6	159	7.3
Non-sepsis control, biological replicate 16	64.5	13.7	167	13
Non-sepsis control, biological replicate 17	68.5	14.22	189	11.8
Sepsis 4d, biological replicate 1	54.7	9.8	144	7.9
Sepsis 4d, biological replicate 2	45.8	10	113	7.5
Sepsis 4d, biological replicate 3	54.3	11	136	8.5
Sepsis 4d, biological replicate 4	44.4	10.3	137	8.1
Sepsis 4d, biological replicate 5	65.9	8	146.73	10.2
Sepsis 4d, biological replicate 6	61.74	8.6	146.9	8.67
Sepsis 4d, biological replicate 7	54.72	9.2	134.57	8.66
Sepsis survivor (2wk), biological replicate 1	57.8	12.9	150.8	9.7
Sepsis survivor (2wk), biological replicate 2	51.5	11.6	150	8.7
Sepsis survivor (2wk), biological replicate 3	48.8	13.7	140.6	9.3
Sepsis survivor (2wk), biological replicate 4	56.7	12.4	148.4	10.8
Sepsis survivor (2wk), biological replicate 5	54.2	11.9	139.8	9
Sepsis survivor (2wk), biological replicate 6	59	13.4	141.8	9.5
Sepsis survivor (2wk), biological replicate 7	45.6	10.1	126.7	8.6
Sepsis survivor (2wk), biological replicate 8	44.2	10.8	142.8	8.1
Sepsis survivor (2wk), biological replicate 9	66.9	11.4	152.8	13.4
Sepsis survivor (2wk), biological replicate 10	61.4	13.4	160	11.6
Sepsis survivor (2wk), biological replicate 11	60.5	13.4	168	9.4
Sepsis survivor (2wk), biological replicate 12	60.9	13.1	141	10.5
Sepsis survivor (1mo), biological replicate 1	70	14.9	142.9	11.5
Sepsis survivor (1mo), biological replicate 2	67.1	10.2	152.7	11.4
Sepsis survivor (1mo), biological replicate 3	68.4	14.5	147.1	10.2
Sepsis survivor (1mo), biological replicate 4	65.3	15.1	158.7	8.9
Sepsis survivor (1mo), biological replicate 5	62.8	13.1	142.2	7.6
Sepsis survivor (1mo), biological replicate 6	65	13.3	141.3	11.2
Sepsis survivor (1mo), biological replicate 7	62.6	13.5	150.8	11.9
Sepsis survivor (1mo), biological replicate 8	69.9	16.2	158.6	10.5
Sepsis survivor (1mo), biological replicate 9	65.5	10.9	165.4	9.2
Sepsis survivor (1mo), biological replicate 10	61.6	15.3	150.9	11.4

## Sheet: Fig. 3E
ID	TA	EDL	GA	Sol
Non-sepsis control, biological replicate 1	1.67692	0.243077	4.83385	0.286154
Non-sepsis control, biological replicate 2	1.58726	0.371191	3.75346	0.290859
Non-sepsis control, biological replicate 3	1.76724	0.431034	4.10345	0.255747
Non-sepsis control, biological replicate 4	1.60172	0.418338	3.94556	0.232092
Non-sepsis control, biological replicate 5	1.73864	0.397727	4.07955	0.292614
Non-sepsis control, biological replicate 6	1.71519	0.401899	4.99051	0.28481
Non-sepsis control, biological replicate 7	1.71948	0.37845	4.1974	0.238961
Non-sepsis control, biological replicate 8	1.25558	0.428141	3.80397	0.230769
Non-sepsis control, biological replicate 9	1.54194	0.394115	4.36129	0.316129
Non-sepsis control, biological replicate 10	1.83529	0.446765	5.07118	0.293529
Non-sepsis control, biological replicate 11	2.04925	0.437313	4.81642	0.259701
Non-sepsis control, biological replicate 12	1.81981	0.404644	4.85015	0.337461
Non-sepsis control, biological replicate 13	2.05724	0.426812	6.19529	0.343434
Non-sepsis control, biological replicate 14	1.6516	0.468162	4.09574	0.281915
Non-sepsis control, biological replicate 15	1.77429	0.388571	4.54286	0.208571
Non-sepsis control, biological replicate 16	1.68305	0.348673	4.64373	0.289926
Sepsis 4d, biological replicate 1	1.73101	0.310127	4.55696	0.252658
Sepsis 4d, biological replicate 2	1.62411	0.35461	4.00709	0.265957
Sepsis 4d, biological replicate 3	1.75728	0.355987	4.40129	0.275081
Sepsis 4d, biological replicate 4	1.30588	0.302941	4.02941	0.238235
Sepsis 4d, biological replicate 5	2.13269	0.2589	4.74854	0.330097
Sepsis 4d, biological replicate 6	1.99806	0.391909	4.75405	0.280583
Sepsis 4d, biological replicate 7	1.66322	0.294936	4.09027	0.263222
Sepsis survivor (2wk), biological replicate 1	1.73054	0.379519	4.51497	0.290419
Sepsis survivor (2wk), biological replicate 2	1.64537	0.27476	4.79233	0.277955
Sepsis survivor (2wk), biological replicate 3	1.4878	0.417683	4.28659	0.283537
Sepsis survivor (2wk), biological replicate 4	1.48042	0.32376	3.87467	0.281984
Sepsis survivor (2wk), biological replicate 5	1.56647	0.343931	4.04046	0.260116
Sepsis survivor (2wk), biological replicate 6	1.77177	0.402402	4.25826	0.285285
Sepsis survivor (2wk), biological replicate 7	1.46154	0.323718	4.0609	0.275641
Sepsis survivor (2wk), biological replicate 8	1.46844	0.358804	4.74419	0.269103
Sepsis survivor (2wk), biological replicate 9	1.97929	0.337278	4.52071	0.39645
Sepsis survivor (2wk), biological replicate 10	1.71508	0.374302	4.46927	0.324022
Sepsis survivor (2wk), biological replicate 11	1.89062	0.418755	5.25	0.293754
Sepsis survivor (2wk), biological replicate 12	1.95192	0.419872	4.51923	0.336538
Sepsis survivor (1mo), biological replicate 1	1.55975	0.402516	4.27044	0.345912
Sepsis survivor (1mo), biological replicate 2	1.95129	0.409742	4.19771	0.25788
Sepsis survivor (1mo), biological replicate 3	1.70154	0.341538	4.65846	0.341538
Sepsis survivor (1mo), biological replicate 4	1.65432	0.367284	4.70988	0.283951
Sepsis survivor (1mo), biological replicate 5	1.5119	0.449405	4.44643	0.282738
Sepsis survivor (1mo), biological replicate 6	1.57868	0.335025	4.46954	0.258883

## Sheet: Fig. 3G
ID	Type I	Type IIa	Type IIb	Type IIx
Non-sepsis control, biological replicate 1	1146.07	1297.11	3184.03	2337.48
Non-sepsis control, biological replicate 2	1142.15	1287.34	3451.07	2203.21
Non-sepsis control, biological replicate 3	902.533	938.275	3073.16	2012.48
Non-sepsis control, biological replicate 4	736.144	1034.45	2478.02	1783.83
Sepsis 4d, biological replicate 1	935.86	870.143	3010.03	1783.83
Sepsis 4d, biological replicate 2	737.163	671.142	1961.6	1621.81
Sepsis 4d, biological replicate 3	644.3	708.964	2557.28	1283.73
Sepsis 4d, biological replicate 4	828.346	618.265	1876.35	1462.25
Sepsis survivor (2wk), biological replicate 1	1232.12	1324.97	2924.86	2149.16
Sepsis survivor (2wk), biological replicate 2	364.529	709.297	3316.72	1867.16
Sepsis survivor (2wk), biological replicate 3	697.059	789.039	3284.16	2071.82
Sepsis survivor (2wk), biological replicate 4	870.507	1248.36	2498.72	1977.59
Sepsis survivor (2wk), biological replicate 5	1320.83	1303.66	2844.49	2271.33

## Sheet: Fig. 3-Supp 1A
ID	0	1	2	3	4	7	10	14
Non-sepsis control, biological replicate 1	30.4	30.6	31.5	31.2	32.1	31.7	31.4	31.1
Non-sepsis control, biological replicate 2	27.5	28	29.6	28.6	28.6	28.7	28.7	28.7
Non-sepsis control, biological replicate 3	25	26.3	25.9	26.2	26.3	26.6	26.9	27.2
Non-sepsis control, biological replicate 4	31	30.9	30.5	29.2	30	31.2	31.5	32.3
Non-sepsis control, biological replicate 5	27.3	27.2	27.4	28.5	28.4	29.6	29	28.3
Non-sepsis control, biological replicate 6	32.9	34.2	33.8	33.9	33	33.6	33.6	33.8
Non-sepsis control, biological replicate 7	29.7	30.9	31.2	30.8	31.3	31.9	30.9	30.6
Sepsis survivor (2wk), biological replicate 1	28.5	28.1	26.8	25.9	25.9	26.3	26.2	26.1
Sepsis survivor (2wk), biological replicate 2	27.3	26.4	25	24	24.1	25.2	25.3	25.4
Sepsis survivor (2wk), biological replicate 3	30.5	30.6	29.2	27.3	26.2	23.8	24	25.2
Sepsis survivor (2wk), biological replicate 4	34.3	33.6	31.9	30.2	30.2	30.8	31.2	31.8
Sepsis survivor (2wk), biological replicate 5	23.2	22.9	22.4	20.8	20.2	21.7	21.9	22.2
Sepsis survivor (2wk), biological replicate 6	25.4	24.7	24.1	23	23.4	24.9	24.8	24.8
Sepsis survivor (2wk), biological replicate 7	26.5	35.3	24.9	23.2	23.3	24.9	24.9	24.8
Sepsis survivor (2wk), biological replicate 8	29	27.9	26	25.7	25.8	25.2	25.9	27.6
Sepsis survivor (2wk), biological replicate 9	34.4	33.7	32.9	31.6	30	26.2	27.1	28.5

## Sheet: Fig. 3-Supp 1B
ID	GA	TA	EDL	Sol
Non-sepsis control, biological replicate 1	116.7	54.6	12.1	8
Non-sepsis control, biological replicate 2	118.2	55.5	11.7	10.8
Non-sepsis control, biological replicate 3	125.7	55.5	13.1	8.8
Non-sepsis control, biological replicate 4	123.5	47	10.6	9
Non-sepsis control, biological replicate 5	119.5	45.2	10.3	8.2
Non-sepsis control, biological replicate 6	124.1	47.8	27	10.3
Non-sepsis control, biological replicate 7	123.9	46.2	11.8	8.5
Sepsis survivor (2wk), biological replicate 1	108.6	51.9	10.7	7.8
Sepsis survivor (2wk), biological replicate 2	108.1	43.2	10.4	7.7
Sepsis survivor (2wk), biological replicate 3	100.2	40.3	10.2	8.1
Sepsis survivor (2wk), biological replicate 4	117.5	46.8	13.7	9.9
Sepsis survivor (2wk), biological replicate 5	94.5	36.4	8.5	7.2
Sepsis survivor (2wk), biological replicate 6	108.8	49.7	10.7	7.5
Sepsis survivor (2wk), biological replicate 7	112.1	42.4	10.3	8.6
Sepsis survivor (2wk), biological replicate 8	120.2	44.2	11.5	7.8
Sepsis survivor (2wk), biological replicate 9	99.8	41.3	10.3	8.5

## Sheet: Fig. 3-Supp 1C
ID	GA	TA	EDL	Sol
Non-sepsis control, biological replicate 1	4.47126	2.09195	0.463602	0.306513
Non-sepsis control, biological replicate 2	4.11847	1.9338	0.407666	0.376307
Non-sepsis control, biological replicate 3	4.62132	2.04044	0.481618	0.323529
Non-sepsis control, biological replicate 4	3.82353	1.45511	0.328173	0.278638
Non-sepsis control, biological replicate 5	4.22261	1.59717	0.363958	0.289753
Non-sepsis control, biological replicate 6	3.6716	1.4142	0.798817	0.304734
Non-sepsis control, biological replicate 7	4.04902	1.5098	0.385621	0.277778
Sepsis survivor (2wk), biological replicate 1	4.16092	1.98851	0.409962	0.298851
Sepsis survivor (2wk), biological replicate 2	4.25591	1.70079	0.409449	0.30315
Sepsis survivor (2wk), biological replicate 3	3.97619	1.59921	0.404762	0.321429
Sepsis survivor (2wk), biological replicate 4	3.69497	1.4717	0.430818	0.311321
Sepsis survivor (2wk), biological replicate 5	4.25676	1.63964	0.382883	0.324324
Sepsis survivor (2wk), biological replicate 6	4.3871	2.00403	0.431452	0.302419
Sepsis survivor (2wk), biological replicate 7	4.52016	1.70968	0.415323	0.346774
Sepsis survivor (2wk), biological replicate 8	4.35507	1.60145	0.416667	0.282609
Sepsis survivor (2wk), biological replicate 9	3.50175	1.44912	0.361404	0.298246

## Sheet: Fig. 3-Supp 2B
ID	Type I	Type IIa
Non-sepsis control, biological replicate 1	1406.16	2082.12
Non-sepsis control, biological replicate 2	1736.31	1423.9
Non-sepsis control, biological replicate 3	1386.29	1875.57
Sepsis 4d, biological replicate 1	1198.82	1297.66
Sepsis 4d, biological replicate 2	1883.01	1664.4
Sepsis 4d, biological replicate 3	2116.34	2283.88
Sepsis survivor (2wk), biological replicate 1	1423.9	2037.7
Sepsis survivor (2wk), biological replicate 2	1350.43	2028.34
Sepsis survivor (2wk), biological replicate 3	1568.58	1755.5
