# Supplementary material for: Chronic muscle weakness and mitochondrial dysfunction in the absence of sustained atrophy in a preclinical sepsis model
Source: eLife. 2019 Dec 3;8:e49920. doi: 10.7554/eLife.49920 (PMC6890461; doi:10.7554/eLife.49920)
Supplement: Figure 4—source data 1. [file elife-49920-fig4-data1.xlsx]

## Sheet: Fig. 4D
ID	Normal	Abberant	Empty
Non-sepsis control, biological replicate 1	73.3333	26.6667	0
Non-sepsis control, biological replicate 2	64.1026	35.8974	0
Non-sepsis control, biological replicate 3	64.5833	33.3333	2.08333
Sepsis survivor (2wk), biological replicate 1	29.5455	47.7273	22.7273
Sepsis survivor (2wk), biological replicate 2	39.1304	50	10.8696
Sepsis survivor (2wk), biological replicate 3	29.0323	67.7419	3.22581

## Sheet: Fig. 4E
ID	Normal	Abberant	Empty
Non-sepsis control, biological replicate 1	81.3953	18.6047	0
Non-sepsis control, biological replicate 2	58.1818	41.8182	0
Non-sepsis control, biological replicate 3	78.0822	21.9178	0
Sepsis survivor (2wk), biological replicate 1	51.1628	36.0465	12.7907
Sepsis survivor (2wk), biological replicate 2	31.4286	62.8571	5.71429
Sepsis survivor (2wk), biological replicate 3	36.3636	63.6364	0
