# Supplementary material for: Chronic muscle weakness and mitochondrial dysfunction in the absence of sustained atrophy in a preclinical sepsis model
Source: eLife. 2019 Dec 3;8:e49920. doi: 10.7554/eLife.49920 (PMC6890461; doi:10.7554/eLife.49920)
Supplement: Figure 5—source data 1. — This data file includes data presented in main Figure 5 as well as Figure 5—figure supplement 1. [file elife-49920-fig5-data1.xlsx]

## Sheet: Fig. 5
ID	State III	State V-CI	State V-CII
Non-sepsis control, biological replicate 1	93	103.97	93.91
Non-sepsis control, biological replicate 2	107	96.03	106.69
Non-sepsis control, biological replicate 3	85.96	77.97	85.61
Non-sepsis control, biological replicate 4	114.04	122.03	114.39
Non-sepsis control, biological replicate 5	97.7	100.05	77.95
Non-sepsis control, biological replicate 6	102.3	99.95	122.05
Sepsis survivor (2wk), biological replicate 1	34.27	23.61	43.25
Sepsis survivor (2wk), biological replicate 2	81.31	68.91	80.04
Sepsis survivor (2wk), biological replicate 3	86.06	64.66	94.69
Sepsis survivor (2wk), biological replicate 4	76.04	77.97	85.61
Sepsis survivor (2wk), biological replicate 5	62.2	81.15	89.47
Sepsis survivor (2wk), biological replicate 6	79.16	84.53	100.06
Sepsis survivor (2wk), biological replicate 7	86.64	94.42	101.92
Sepsis survivor (2wk), biological replicate 8	71.07	83.7	86.05
Sepsis survivor (2wk), biological replicate 9	77.43	81.41	71.08

## Sheet: Fig. 5-Supp1A
ID	Baseline day 1	Baseline day 2	Baseline day 3	Baseline day 4	Baseline day 5	Sepsis day 1	Sepsis day 2	Sepsis day 3	Sepsis day 4	Sepsis day 5	Sepsis day 6	Sepsis day 7	Sepsis day 8	Sepsis day 9	Sepsis day 10	Sepsis day 11	Sepsis day 12	Sepsis day 13	Sepsis day 14
Biological replicate 1	5.44	5.45	4.56	4.27	4.55	0.65	0	0.12	0.18	0.63	1.29	2.72	3.63	4.25	3.78	4.08	4.21	3.37	3.33
Biological replicate 2	4.92	4.84	4.74	5.12	4.75	0.5	1.68	3.41	4.29	4.08	3.98	4.37	3.98	4.06	4.49	4.44	4.01	3.68	3.92
Biological replicate 3	5.02	4.26	4.34	4.28	4.41	0.69	0.44	2.6	3.91	4.58	4.88	4.5	4.1	3.9	3.75	3.51	3.31	3.52	3.3
Biological replicate 4	4.06	4.42	4.29	4.16	4.12	0.28	1.14	3.46	4.41	4.84	4.21	5.2	5.12	3.44	3.84	4.02	3.44	4.24	3.59
Biological replicate 5	4.61	4.56	5.33	5.64	5.81	0.5	2.94	4.43	4.85	4.01	3.6	4.13	3.18	3.9	4.12	3.65	4.08	3.82	4.42
						Percent food consumed compared to average baseline
						Sepsis day 1	Sepsis day 2	Sepsis day 3	Sepsis day 4	Sepsis day 5	Sepsis day 6	Sepsis day 7	Sepsis day 8	Sepsis day 9	Sepsis day 10	Sepsis day 11	Sepsis day 12	Sepsis day 13	Sepsis day 14
						13.391	0	2.47219	3.70828	12.979	26.576	56.0363	74.7837	87.5567	77.8739	84.0544	86.7326	69.4273	68.6032
						10.2585	34.4686	69.9631	88.0181	83.7095	81.6578	89.6594	81.6578	83.2991	92.1215	91.0956	82.2733	75.5027	80.4268
						15.4639	9.86105	58.2698	87.6289	102.645	109.368	100.852	91.887	87.4048	84.043	78.6643	74.182	78.8884	73.9579
						6.65083	27.0784	82.1853	104.751	114.964	100	123.515	121.615	81.7102	91.2114	95.4869	81.7102	100.713	85.2732
						9.63391	56.6474	85.3565	93.4489	77.264	69.3642	79.5761	61.2717	75.1445	79.3834	70.3276	78.6127	73.6031	85.1638

## Sheet: Fig. 5-Supp1B
ID	0	1	2	3	4	5	6	7	8	9	10	11	12	13	14
Ad libitum control, biological replicate 1	31.4	31.7	31.3	31.1	31.3	30.6	31.1	30.8	30.6	30.8	30.3	30.4	30.9	30.9	30.6
Ad libitum control, biological replicate 2	32.2	32.3	32.4	32	32.4	32.4	32.4	32	32.5	32.4	32.1	33	32.8	32.6	32.9
Ad libitum control, biological replicate 3	37	37.3	37.1	37.4	37	37.3	37.7	37.2	37.2	37.4	36.7	37.2	36.4	37.1	37.6
Ad libitum control, biological replicate 4	31.6	32.2	32	31.8	31.7	32.2	32	31.3	31.4	31.5	31.8	32	31.2	31.9	32.1
Ad libitum control, biological replicate 5	32.9	33	32.5	32.3	31.9	31.9	31.7	31.1	31.7	31.4	30.6	31.1	31.5	31.5	31.8
Pair fed, biological replicate 1	32	27.7	26.3	26	25.9	26.4	26.2	26.4	26.3	26.4	26.3	27	26.9	27	29.4
Pair fed, biological replicate 2	33.8	30	29.4	29.2	28.8	28.9	28.9	29.1	28.9	28.8	29.1	28.9	29.3	28.9	30.4
Pair fed, biological replicate 3	31	26.7	25.3	24.9	24.6	25.4	25.8	26.6	26.4	26.7	26.6	27	27.4	27.1	29.5
Pair fed, biological replicate 4	32.9	29.7	28.8	28.4	28.1	27.9	28	28.5	28.4	28.4	28.6	28.7	28.8	28.4	29.7
Pair fed, biological replicate 5	33.2	29.1	28	27.8	27.9	28	28	28.3	28.2	28.1	28.2	28.4	28.6	28.2	30

## Sheet: Fig. 5-Supp1C
ID	GA	TA
Ad libitum control, biological replicate 1	145.3	56.9
Ad libitum control, biological replicate 2	150	60.3
Ad libitum control, biological replicate 3	162.2	64.2
Ad libitum control, biological replicate 4	147.5	59.4
Ad libitum control, biological replicate 5	158.7	59.3
Pair fed, biological replicate 1	134.2	56.5
Pair fed, biological replicate 2	140.1	51.9
Pair fed, biological replicate 3	130.3	54.2
Pair fed, biological replicate 4	128.6	52.7
Pair fed, biological replicate 5	129.1	55.2

## Sheet: Fig. 5-Supp1D
ID	GA	TA
Ad libitum control, biological replicate 1	4.74837	1.85948
Ad libitum control, biological replicate 2	4.55927	1.83283
Ad libitum control, biological replicate 3	4.31383	1.70745
Ad libitum control, biological replicate 4	4.59502	1.85047
Ad libitum control, biological replicate 5	4.99057	1.86478
Pair fed, biological replicate 1	4.56463	1.92177
Pair fed, biological replicate 2	4.60855	1.70724
Pair fed, biological replicate 3	4.41695	1.83729
Pair fed, biological replicate 4	4.32997	1.77441
Pair fed, biological replicate 5	4.30333	1.84

## Sheet: Fig. 5-Supp1E
ID	State III	State V-CI	State V-CII
Non-sepsis control, biological replicate 1	103.413	99.0464	87.4567
Non-sepsis control, biological replicate 2	125.993	117.247	104.466
Non-sepsis control, biological replicate 3	105.591	97.573	105.813
Non-sepsis control, biological replicate 4	70.4444	77.0497	74.268
Non-sepsis control, biological replicate 5	94.5639	109.084	128.002
Sepsis survivor (2wk), biological replicate 1	85.1124	87.2737	118.698
Sepsis survivor (2wk), biological replicate 2	78.9008	83.2837	106.116
Sepsis survivor (2wk), biological replicate 3	122.658	149.869	106.497
Sepsis survivor (2wk), biological replicate 4	95.2173	100.115	112.782
Sepsis survivor (2wk), biological replicate 5	113.63	103.273	128.734
