# Supplementary material for: Chronic muscle weakness and mitochondrial dysfunction in the absence of sustained atrophy in a preclinical sepsis model
Source: eLife. 2019 Dec 3;8:e49920. doi: 10.7554/eLife.49920 (PMC6890461; doi:10.7554/eLife.49920)
Supplement: Figure 6—source data 1. [file elife-49920-fig6-data1.xlsx]

## Sheet: Fig. 6B
ID	NADH	SDH	COX
Non-sepsis control, biological replicate 1	103.195	1.06342	1.06549
Non-sepsis control, biological replicate 2	92.4376	0.910635	1.13146
Non-sepsis control, biological replicate 3	95.3117	0.761271	1.01619
Non-sepsis control, biological replicate 4	108.343	1.17367	0.698812
Non-sepsis control, biological replicate 5	73.1065	1.09101	1.08806
Sepsis 4d, biological replicate 1	85.2314	0.801537	0.738798
Sepsis 4d, biological replicate 2	64.0083	1.16821	0.563136
Sepsis 4d, biological replicate 3	94.6354		0.613077	This muscle sample was not successfully preserved, as evidenced by ice crystal formation. Thus, histological analyses were not possible on this specimen due to artifact.
Sepsis 4d, biological replicate 4	74.5813	0.677572	0.441136
Sepsis 4d, biological replicate 5	70.6742	0.560016	0.458712
Sepsis survivor (2wk), biological replicate 1	95.8492	0.805885	0.568672
Sepsis survivor (2wk), biological replicate 2	52.2189	0.607501	0.589703
Sepsis survivor (2wk), biological replicate 3	63.1447	0.593417	0.47202
Sepsis survivor (2wk), biological replicate 4	62.1549	0.467796	0.424163
