# Supplementary material for: Chronic muscle weakness and mitochondrial dysfunction in the absence of sustained atrophy in a preclinical sepsis model
Source: eLife. 2019 Dec 3;8:e49920. doi: 10.7554/eLife.49920 (PMC6890461; doi:10.7554/eLife.49920)
Supplement: Figure 7—source data 1. [file elife-49920-fig7-data1.xlsx]

## Sheet: Fig. 7A
ID	3-NT
Non-sepsis control, biological replicate 1	0.468359
Non-sepsis control, biological replicate 2	1.10218
Non-sepsis control, biological replicate 3	0.715867
Non-sepsis control, biological replicate 4	1.71359
Sepsis survivor (2wk), biological replicate 1	2.0258
Sepsis survivor (2wk), biological replicate 2	2.97729
Sepsis survivor (2wk), biological replicate 3	2.49615
Sepsis survivor (2wk), biological replicate 4	1.34353
Sepsis survivor (2wk), biological replicate 5	1.11236
Sepsis survivor (2wk), biological replicate 6	3.00838
Sepsis survivor (2wk), biological replicate 7	2.97755
Sepsis survivor (2wk), biological replicate 8	3.84778

## Sheet: Fig. 7B
ID	3-NT
Non-sepsis control, biological replicate 1	0.805421
Non-sepsis control, biological replicate 2	0.99155
Non-sepsis control, biological replicate 3	0.84318
Non-sepsis control, biological replicate 4	0.535054
Non-sepsis control, biological replicate 5	1.82479
Sepsis survivor (1mo), biological replicate 1	2.38145
Sepsis survivor (1mo), biological replicate 2	1.56066
Sepsis survivor (1mo), biological replicate 3	1.31474
Sepsis survivor (1mo), biological replicate 4	1.50619
Sepsis survivor (1mo), biological replicate 5	1.48602
Sepsis survivor (1mo), biological replicate 6	4.83322

## Sheet: Fig. 7C
ID	Protein carbonyls
Non-sepsis control, biological replicate 1	0.988959
Non-sepsis control, biological replicate 2	1.68529
Non-sepsis control, biological replicate 3	0.957619
Non-sepsis control, biological replicate 4	0.368128
Sepsis survivor (2wk), biological replicate 1	2.29716
Sepsis survivor (2wk), biological replicate 2	2.25131
Sepsis survivor (2wk), biological replicate 3	1.94872
Sepsis survivor (2wk), biological replicate 4	2.10825
Sepsis survivor (2wk), biological replicate 5	1.51074
Sepsis survivor (2wk), biological replicate 6	2.59125
Sepsis survivor (2wk), biological replicate 7	1.78086
Sepsis survivor (2wk), biological replicate 8	1.82855

## Sheet: Fig. 7D
ID	Protein carbonyls
Non-sepsis control, biological replicate 1	1.1971
Non-sepsis control, biological replicate 2	0.964365
Non-sepsis control, biological replicate 3	1.2514
Non-sepsis control, biological replicate 4	1.0262
Non-sepsis control, biological replicate 5	0.560938
Sepsis survivor (1mo), biological replicate 1	0.792669
Sepsis survivor (1mo), biological replicate 2	0.299358
Sepsis survivor (1mo), biological replicate 3	1.26032
Sepsis survivor (1mo), biological replicate 4	1.57104
Sepsis survivor (1mo), biological replicate 5	0.923896
Sepsis survivor (1mo), biological replicate 6	1.47052
